# Supplementary material for: A Chronic Obstructive Pulmonary Disease Self-Management Intervention for Improving Patient-Reported Outcomes in Primary Care in Greece
Source: Medicina (Kaunas). 2024 Feb 23;60(3):377. doi: 10.3390/medicina60030377 (PMC10972103; doi:10.3390/medicina60030377)
Supplement: Supplementary file 1 [file medicina-60-00377-s001.zip]

Archive with 1 entries (1 files):
- medicina-2866850-supplementary.pdf
